# Supplementary material for: Voluntary Medical Male Circumcision for HIV Prevention in Swaziland: Modeling the Impact of Age Targeting
Source: PLoS One. 2016 Jul 13;11(7):e0156776. doi: 10.1371/journal.pone.0156776 (PMC4943626; doi:10.1371/journal.pone.0156776)
Supplement: S1 Appendix — See Methods section for data sources. (XLSX) [file pone.0156776.s001.xlsx]

## Sheet: DMPPT 2.0 Model Inputs, Part 1
	Input	Data	Reference
	Percent circumcised in base year, by 5-year age group	EIMC: 0.0%	Swaziland Demographic and Health Survey 2006–07 (age >15 years)
		5-9: 0.0%
		10-14: 4.3%	Authors’ assumptions (EIMC, 5-9, 10-14)
		15-19: 4.2%
		20-24: 6.5%
		25-29: 7.9%
		30-34: 9.9%
		35-39: 19.7%
		40-44: 12.5%
		45-49: 11.9%
		50-54: 11.9%
		55-59: 11.9%
	Number of male circumcisions Performed, 2010-2013	2010: 20,244	National program statistics
		2011: 14,052
		2012: 12,406
		2013: 8,165
	VMMC effectiveness	0.6	Auvert B, Taljaard D, Lagarde E, Sobngwi-Tambekou J, Sitta R, et al. (2005) Randomized, controlled intervention trial of male circumcision for reduction of HIV infection risk: The ANRS 1265 trial. PLoS Med 2(11): e298.
			Gray RH, Kigozi G, Serwadda D, Makumbi F, Watya S, Nalugoda N et al. Male circumcision for HIV prevention n men in Rakai, Uganda: a randomized trial. Lancet 2007; 369: 767-66.
			Bailey RC, Moses S, Parker CB, Agot K, Maclean I, Krieger JN, et al. Male circumcision for HIV prevention in young men in Kisumu, Kenya: a randomized controlled trial. Lancet 2007; 369: 643-56.
	Ratio of infections averted among females to males	0.626698	Spectrum, Goals Model
	HIV incidence	See Part 2	Authors’ Calculations
			Spectrum, AIDS Impact Module and Goals module
	Discount rate	0.03	Authors’ assumption.

## Sheet: DMPP 2.0 Model Inputs, Part 2
		Population					HIV age distribution					New infections					Deaths					Births
		Male	Female	Total			Male	Female	Total			Male	Female	Total			Male	Female	Total
	2013					2013					2013					2013					2013	17823
	0–4	161949	81622	80327		0–4	5779	2919	2860		0–4	1205	611	595		0–4	2720	1506	1213		2014	17941
	5–9	147321	74205	73116		5–9	6117	3086	3031		5–9	0	0	0		5–9	422	224	198		2015	18017
	10–14	146252	73716	72536		10–14	4417	2230	2187		10–14	0	0	0		10–14	380	199	181		2016	18041
	15–19	147214	74026	73188		15–19	11317	3657	7660		15–19	3074	943	2131		15–19	444	230	213		2017	18009
	20–24	145382	73060	72322		20–24	31202	11185	20017		20–24	2696	1268	1427		20–24	859	427	432		2018	17971
	25–29	119556	58972	60584		25–29	42789	17396	25393		25–29	1745	1012	733		25–29	1313	709	604		2019	17937
	30–34	84003	38883	45121		30–34	37489	15792	21696		30–34	673	392	281		30–34	1229	683	546		2020	17866
	35–39	56503	24623	31880		35–39	24001	10675	13326		35–39	285	166	118		35–39	996	579	418		2021	17758
	40–44	46452	21677	24775		40–44	15374	7990	7384		40–44	255	87	168		40–44	765	483	283		2022	17611
	45–49	44717	20745	23972		45–49	9507	4894	4613		45–49	78	16	62		45–49	778	471	306		2023	17460
	50–54	35860	15792	20068		50–54	4521	2231	2289		50–54	168	163	5		50–54	557	306	252		2024	17316
	55–59	27196	10906	16290		55–59	2021	1172	849		55–59	21	18	3		55–59	500	272	228		2025	17154
	60–64	20678	7857	12821		60–64	798	598	200		60–64	11	4	7		60–64	489	244	245		2026	16982
	65–69	15599	5812	9788		65–69	328	248	79		65–69	9	3	6		65–69	539	247	292		2027	16802
	70–74	11161	4136	7025		70–74	110	57	53		70–74	1	0	0		70–74	615	265	350		2028	16637
	75–79	7309	2764	4545		75–79	36	14	22		75–79	0	0	0		75–79	652	276	376		2029	16498
	80+	5010	1732	3278		80+	7	2	5		80+	0	0	0		80+	944	348	596		2030	16371
	Total	1222162	590527	631635		Total	195811	84146	111666		Total	10219	4682	5537		Total	14199	7469	6730		2031	16253
	2014					2014					2014					2014					2032	16142
	0–4	163604	82455	81149		0–4	5359	2707	2652		0–4	1125	570	555		0–4	2693	1494	1199		2033	16058
	5–9	148925	74984	73941		5–9	6083	3069	3015		5–9	0	0	0		5–9	396	211	185		2034	16002
	10–14	145485	73330	72155		10–14	4620	2332	2288		10–14	0	0	0		10–14	365	191	174		2035	15950
	15–19	146256	73525	72730		15–19	10903	3584	7319		15–19	2926	892	2034		15–19	437	231	206		2036	15898
	20–24	146152	73409	72743		20–24	29359	10419	18940		20–24	2634	1231	1403		20–24	814	408	406		2037	15845
	25–29	124814	61802	63012		25–29	42519	17132	25387		25–29	1785	1035	750		25–29	1279	696	583		2038	15802
	30–34	89506	41975	47531		30–34	39184	16415	22770		30–34	698	412	285		30–34	1245	696	550		2039	15764
	35–39	59454	25738	33716		35–39	25887	11131	14756		35–39	282	166	116		35–39	1025	585	439		2040	15712
	40–44	46598	21304	25294		40–44	16255	8108	8147		40–44	239	80	159		40–44	765	471	294		2041	15646
	45–49	44705	20826	23879		45–49	10258	5289	4969		45–49	72	15	57		45–49	795	484	311		2042	15564
	50–54	37016	16418	20598		50–54	5072	2517	2556		50–54	164	159	5		50–54	586	325	261		2043	15483
	55–59	28284	11509	16775		55–59	2291	1263	1028		55–59	21	18	3		55–59	523	285	238		2044	15400
	60–64	21282	8073	13209		60–64	890	628	263		60–64	11	4	7		60–64	501	249	252		2045	15297
	65–69	16113	5993	10120		65–69	374	286	87		65–69	8	3	5		65–69	555	255	300		2046	15175
	70–74	11240	4092	7147		70–74	123	69	54		70–74	1	0	0		70–74	614	261	353		2047	15036
	75–79	7498	2825	4673		75–79	41	16	25		75–79	0	0	0		75–79	666	282	384		2048	14857
	80+	5160	1786	3374		80+	9	3	6		80+	0	0	0		80+	971	358	612		2049	14716
	Total	1242091	600045	642046		Total	199228	84967	114261		Total	9965	4586	5380		Total	14231	7483	6747		2050	14564
	2015					2015					2015					2015
	0–4	164913	83113	81800		0–4	5025	2539	2487		0–4	1056	535	521		0–4	2645	1471	1174
	5–9	151172	76096	75076		5–9	5955	3003	2951		5–9	0	0	0		5–9	375	201	174
	10–14	144687	72916	71771		10–14	4714	2379	2335		10–14	0	0	0		10–14	352	185	167
	15–19	145546	73167	72379		15–19	10710	3596	7114		15–19	2785	845	1940		15–19	429	228	200
	20–24	146135	73337	72798		20–24	27565	9706	17860		20–24	2553	1185	1368		20–24	767	386	381
	25–29	129640	64369	65272		25–29	41907	16751	25156		25–29	1813	1050	764		25–29	1236	671	565
	30–34	95064	45102	49962		30–34	40547	16902	23645		30–34	723	433	290		30–34	1249	696	553
	35–39	63096	27393	35703		35–39	27933	11733	16200		35–39	284	170	114		35–39	1053	591	462
	40–44	47445	21196	26249		40–44	17342	8270	9073		40–44	226	75	152		40–44	768	458	310
	45–49	44054	20540	23514		45–49	10861	5570	5291		45–49	67	15	52		45–49	794	481	313
	50–54	38085	16994	21092		50–54	5676	2839	2837		50–54	159	154	5		50–54	612	343	269
	55–59	29432	12177	17255		55–59	2597	1379	1218		55–59	21	18	3		55–59	545	298	247
	60–64	21972	8338	13634		60–64	1000	658	342		60–64	10	4	7		60–64	515	255	260
	65–69	16574	6139	10435		65–69	421	321	99		65–69	8	3	5		65–69	569	262	307
	70–74	11413	4108	7305		70–74	141	85	55		70–74	1	0	0		70–74	619	261	358
	75–79	7652	2856	4795		75–79	46	18	27		75–79	0	0	0		75–79	677	285	393
	80+	5316	1843	3474		80+	11	4	7		80+	0	0	0		80+	998	369	629
	Total	1262197	609683	652514		Total	202451	85754	116698		Total	9707	4486	5221		Total	14203	7440	6763
	2016					2016					2016					2016
	0–4	165916	83618	82299		0–4	4931	2491	2440		0–4	982	497	484		0–4	2586	1441	1145
	5–9	153570	77291	76279		5–9	5616	2832	2784		5–9	0	0	0		5–9	355	191	164
	10–14	144328	72712	71616		10–14	4682	2363	2320		10–14	0	0	0		10–14	337	178	160
	15–19	145005	72902	72103		15–19	10665	3655	7010		15–19	2672	807	1865		15–19	423	227	196
	20–24	145476	72929	72547		20–24	25918	9083	16835		20–24	2478	1143	1335		20–24	729	368	361
	25–29	133749	66525	67224		25–29	40941	16251	24691		25–29	1843	1064	779		25–29	1198	650	549
	30–34	100653	48225	52428		30–34	41578	17247	24331		30–34	755	456	299		30–34	1258	700	558
	35–39	67352	29549	37803		35–39	30046	12443	17603		35–39	293	179	114		35–39	1096	610	487
	40–44	48148	21006	27142		40–44	18395	8365	10029		40–44	216	71	146		40–44	774	446	328
	45–49	43255	20098	23156		45–49	11502	5820	5682		45–49	63	14	49		45–49	794	477	317
	50–54	39596	17770	21826		50–54	6438	3248	3190		50–54	156	152	5		50–54	649	367	283
	55–59	30604	12865	17739		55–59	2936	1519	1417		55–59	21	18	3		55–59	570	313	257
	60–64	22743	8661	14082		60–64	1130	692	438		60–64	10	4	7		60–64	532	262	270
	65–69	16998	6263	10734		65–69	469	352	116		65–69	8	3	5		65–69	581	267	314
	70–74	11703	4190	7513		70–74	162	105	57		70–74	1	0	0		70–74	630	265	365
	75–79	7753	2850	4903		75–79	51	21	30		75–79	0	0	0		75–79	684	284	400
	80+	5482	1903	3578		80+	13	4	9		80+	0	0	0		80+	1027	380	646
	Total	1282330	619358	662972		Total	205472	86491	118981		Total	9496	4406	5090		Total	14225	7426	6799
	2017					2017					2017					2017
	0–4	166619	83971	82649		0–4	4781	2415	2366		0–4	910	461	449		0–4	2519	1408	1111
	5–9	156089	78553	77536		5–9	5258	2652	2606		5–9	0	0	0		5–9	336	182	154
	10–14	144418	72727	71691		10–14	4683	2362	2321		10–14	0	0	0		10–14	323	170	152
	15–19	144548	72683	71865		15–19	10655	3713	6942		15–19	2570	774	1795		15–19	418	226	192
	20–24	144383	72309	72074		20–24	24488	8573	15915		20–24	2396	1098	1297		20–24	692	351	341
	25–29	136807	68103	68704		25–29	39614	15626	23988		25–29	1857	1068	789		25–29	1152	624	528
	30–34	106302	51346	54955		30–34	42306	17460	24846		30–34	789	480	309		30–34	1259	701	559
	35–39	72154	32137	40017		35–39	32141	13213	18928		35–39	306	191	115		35–39	1141	632	508
	40–44	49505	21160	28345		40–44	19669	8546	11124		40–44	210	69	141		40–44	789	441	348
	45–49	42644	19632	23012		45–49	12157	6016	6141		45–49	59	12	46		45–49	795	471	325
	50–54	40595	18325	22270		50–54	7175	3647	3527		50–54	152	148	4		50–54	680	387	293
	55–59	31759	13527	18232		55–59	3306	1683	1623		55–59	21	17	3		55–59	595	328	266
	60–64	23588	9053	14535		60–64	1286	734	551		60–64	10	4	7		60–64	551	272	280
	65–69	17430	6394	11036		65–69	521	380	141		65–69	8	3	5		65–69	593	271	322
	70–74	12087	4320	7767		70–74	188	128	60		70–74	1	0	0		70–74	647	273	375
	75–79	7805	2812	4993		75–79	56	25	31		75–79	0	0	0		75–79	686	280	406
	80+	5656	1967	3689		80+	16	5	11		80+	0	0	0		80+	1057	392	665
	Total	1302390	629019	673371		Total	208300	87179	121121		Total	9286	4325	4961		Total	14234	7408	6825
	2018					2018					2018					2018
	0–4	167062	84193	82869		0–4	4411	2228	2183		0–4	842	427	416		0–4	2448	1372	1076
	5–9	158532	79780	78753		5–9	5054	2549	2505		5–9	0	0	0		5–9	319	174	145
	10–14	145094	73035	72059		10–14	4712	2376	2336		10–14	0	0	0		10–14	307	163	145
	15–19	143988	72409	71578		15–19	10652	3767	6885		15–19	2492	749	1743		15–19	413	224	189
	20–24	143261	71692	71570		20–24	23342	8185	15158		20–24	2332	1063	1268		20–24	663	338	325
	25–29	138758	69083	69675		25–29	38029	14927	23102		25–29	1869	1070	799		25–29	1106	599	507
	30–34	111896	54400	57497		30–34	42728	17548	25180		30–34	830	506	323		30–34	1260	702	558
	35–39	77320	35006	42314		35–39	34090	13964	20127		35–39	324	207	118		35–39	1188	660	528
	40–44	51578	21746	29832		40–44	21184	8845	12339		40–44	209	69	140		40–44	817	444	373
	45–49	42345	19202	23143		45–49	12856	6169	6688		45–49	56	11	44		45–49	802	465	337
	50–54	41049	18631	22418		50–54	7860	4014	3846		50–54	148	144	4		50–54	705	404	301
	55–59	32861	14135	18727		55–59	3708	1871	1837		55–59	20	17	3		55–59	621	345	276
	60–64	24502	9520	14982		60–64	1469	790	680		60–64	10	4	7		60–64	574	284	290
	65–69	17901	6548	11354		65–69	579	404	175		65–69	8	3	5		65–69	606	277	329
	70–74	12518	4468	8050		70–74	216	152	64		70–74	1	0	0		70–74	668	282	386
	75–79	7843	2765	5078		75–79	62	30	32		75–79	0	0	0		75–79	685	275	411
	80+	5832	2029	3803		80+	18	6	12		80+	0	0	0		80+	1088	404	684
	Total	1322340	638641	683699		Total	210971	87823	123148		Total	9140	4270	4871		Total	14269	7410	6859
	2019					2019					2019					2019
	0–4	167242	84283	82960		0–4	4073	2057	2016		0–4	780	395	385		0–4	2378	1336	1042
	5–9	160319	80678	79642		5–9	4705	2373	2332		5–9	0	0	0		5–9	304	166	137
	10–14	146856	73893	72963		10–14	4827	2433	2394		10–14	0	0	0		10–14	290	154	136
	15–19	143240	72031	71209		15–19	10607	3790	6817		15–19	2432	729	1702		15–19	406	222	185
	20–24	142397	71229	71168		20–24	22516	7930	14586		20–24	2286	1037	1248		20–24	642	329	313
	25–29	139769	69557	70212		25–29	36342	14215	22127		25–29	1878	1070	809		25–29	1063	576	487
	30–34	117238	57278	59960		30–34	42819	17508	25312		30–34	874	534	340		30–34	1261	704	557
	35–39	82659	38004	44655		35–39	35787	14625	21162		35–39	347	225	122		35–39	1234	689	545
	40–44	54363	22823	31540		40–44	22914	9280	13634		40–44	212	72	141		40–44	858	458	400
	45–49	42461	18874	23587		45–49	13640	6299	7341		45–49	53	10	43		45–49	815	460	355
	50–54	40961	18662	22299		50–54	8471	4325	4146		50–54	142	138	4		50–54	721	415	306
	55–59	33888	14678	19210		55–59	4143	2083	2060		55–59	20	17	3		55–59	647	362	285
	60–64	25475	10057	15418		60–64	1681	860	821		60–64	10	4	7		60–64	599	299	300
	65–69	18436	6735	11701		65–69	648	426	221		65–69	8	3	5		65–69	622	283	338
	70–74	12938	4606	8332		70–74	245	176	69		70–74	1	0	0		70–74	688	291	397
	75–79	7917	2741	5176		75–79	70	36	33		75–79	0	0	0		75–79	688	271	416
	80+	5998	2080	3918		80+	21	7	14		80+	0	0	0		80+	1118	415	703
	Total	1342159	648208	693951		Total	213508	88425	125084		Total	9044	4235	4809		Total	14334	7431	6903
	2020					2020					2020					2020
	0–4	167188	84255	82934		0–4	3787	1913	1874		0–4	721	365	356		0–4	2307	1300	1007
	5–9	161738	81390	80348		5–9	4412	2225	2186		5–9	0	0	0		5–9	291	160	131
	10–14	149236	75070	74166		10–14	4825	2432	2393		10–14	0	0	0		10–14	272	145	126
	15–19	142481	71635	70846		15–19	10522	3783	6739		15–19	2389	715	1675		15–19	398	218	180
	20–24	141751	70893	70858		20–24	21978	7789	14189		20–24	2255	1019	1236		20–24	628	323	305
	25–29	139972	69596	70375		25–29	34659	13529	21129		25–29	1886	1068	818		25–29	1025	556	468
	30–34	122148	59888	62260		30–34	42573	17341	25232		30–34	921	562	359		30–34	1261	707	554
	35–39	88065	41035	47029		35–39	37187	15164	22024		35–39	373	245	128		35–39	1280	719	561
	40–44	57781	24388	33394		40–44	24783	9835	14948		40–44	220	77	143		40–44	909	481	428
	45–49	43216	18782	24434		45–49	14594	6456	8139		45–49	53	10	43		45–49	839	460	379
	50–54	40284	18364	21920		50–54	8962	4545	4417		50–54	135	131	3		50–54	728	418	309
	55–59	34825	15167	19657		55–59	4618	2323	2295		55–59	20	17	3		55–59	674	380	295
	60–64	26496	10646	15850		60–64	1919	947	972		60–64	11	4	7		60–64	626	316	309
	65–69	19042	6963	12079		65–69	729	448	280		65–69	8	3	5		65–69	640	291	349
	70–74	13318	4718	8600		70–74	275	198	77		70–74	1	0	0		70–74	706	298	408
	75–79	8059	2757	5302		75–79	79	45	35		75–79	0	0	0		75–79	695	271	424
	80+	6147	2116	4031		80+	24	8	16		80+	0	0	0		80+	1145	422	723
	Total	1361747	657666	704081		Total	215926	88981	126945		Total	8993	4216	4776		Total	14424	7469	6956
	2021					2021					2021					2021
	0–4	166887	84102	82785		0–4	3558	1797	1761		0–4	700	355	346		0–4	2237	1264	973
	5–9	162825	81936	80889		5–9	4327	2183	2145		5–9	0	0	0		5–9	283	156	127
	10–14	151766	76330	75435		10–14	4614	2325	2289		10–14	0	0	0		10–14	255	137	118
	15–19	142180	71459	70721		15–19	10388	3741	6647		15–19	2364	705	1659		15–19	387	212	175
	20–24	141254	70643	70611		20–24	21650	7724	13926		20–24	2233	1006	1227		20–24	620	320	300
	25–29	139509	69287	70222		25–29	33075	12907	20168		25–29	1887	1063	824		25–29	992	540	452
	30–34	126355	62092	64263		30–34	41968	17040	24929		30–34	966	588	377		30–34	1259	710	549
	35–39	93516	44066	49450		35–39	38295	15573	22722		35–39	403	267	136		35–39	1323	749	573
	40–44	61775	26412	35363		40–44	26714	10479	16235		40–44	231	84	148		40–44	967	512	455
	45–49	43843	18622	25221		45–49	15532	6561	8971		45–49	52	10	42		45–49	861	458	404
	50–54	39470	17929	21542		50–54	9479	4730	4750		50–54	127	123	3		50–54	730	418	313
	55–59	36154	15828	20326		55–59	5224	2634	2590		55–59	21	18	3		55–59	711	403	308
	60–64	27533	11248	16286		60–64	2181	1050	1132		60–64	11	4	7		60–64	654	335	319
	65–69	19715	7240	12475		65–69	826	473	352		65–69	8	3	5		65–69	662	302	360
	70–74	13670	4815	8854		70–74	307	218	89		70–74	1	0	0		70–74	722	304	419
	75–79	8282	2818	5465		75–79	91	55	36		75–79	0	0	0		75–79	710	276	434
	80+	6271	2135	4136		80+	27	10	17		80+	0	0	0		80+	1167	427	741
	Total	1381004	666961	714044		Total	218257	89500	128757		Total	9004	4226	4778		Total	14541	7523	7018
	2022					2022					2022					2022
	0–4	166352	83832	82520		0–4	3362	1698	1664		0–4	679	344	335		0–4	2167	1228	939
	5–9	163625	82338	81287		5–9	4198	2118	2081		5–9	0	0	0		5–9	276	153	123
	10–14	154404	77651	76753		10–14	4370	2203	2168		10–14	0	0	0		10–14	239	130	110
	15–19	142327	71503	70824		15–19	10330	3728	6602		15–19	2340	696	1644		15–19	379	208	171
	20–24	140830	70433	70397		20–24	21420	7684	13735		20–24	2205	992	1213		20–24	613	318	295
	25–29	138582	68747	69835		25–29	31665	12373	19292		25–29	1873	1050	823		25–29	962	527	436
	30–34	129529	63723	65806		30–34	40984	16593	24391		30–34	999	607	392		30–34	1248	709	539
	35–39	99036	47094	51941		35–39	39133	15862	23271		35–39	433	289	145		35–39	1360	778	582
	40–44	66285	28832	37453		40–44	28632	11171	17461		40–44	245	92	153		40–44	1029	549	480
	45–49	45068	18772	26297		45–49	16659	6730	9929		45–49	52	9	43		45–49	894	462	432
	50–54	38837	17477	21360		50–54	10014	4874	5140		50–54	120	116	3		50–54	734	415	319
	55–59	37001	16283	20718		55–59	5803	2931	2872		55–59	20	17	3		55–59	740	423	318
	60–64	28550	11820	16729		60–64	2468	1168	1299		60–64	11	4	7		60–64	683	354	329
	65–69	20449	7575	12874		65–69	942	504	438		65–69	9	3	6		65–69	686	314	372
	70–74	14030	4919	9111		70–74	342	235	107		70–74	1	0	0		70–74	738	310	429
	75–79	8568	2907	5661		75–79	105	68	38		75–79	0	0	0		75–79	730	284	447
	80+	6375	2140	4236		80+	30	11	19		80+	0	0	0		80+	1186	428	758
	Total	1399849	676045	723804		Total	220457	89953	130504		Total	8987	4221	4766		Total	14665	7587	7077
	2023					2023					2023					2023
	0–4	165588	83447	82141		0–4	3192	1612	1580		0–4	658	333	325		0–4	2094	1189	904
	5–9	164194	82624	81570		5–9	3877	1956	1922		5–9	0	0	0		5–9	266	148	118
	10–14	156941	78923	78018		10–14	4253	2144	2109		10–14	0	0	0		10–14	227	124	103
	15–19	143054	71837	71217		15–19	10335	3740	6595		15–19	2324	690	1634		15–19	373	205	168
	20–24	140300	70169	70131		20–24	21222	7651	13571		20–24	2173	976	1196		20–24	605	315	290
	25–29	137591	68190	69402		25–29	30505	11945	18561		25–29	1852	1035	817		25–29	936	515	421
	30–34	131615	64763	66852		30–34	39705	16041	23664		30–34	1022	618	403		30–34	1227	702	525
	35–39	104515	50057	54458		35–39	39692	16032	23659		35–39	464	310	154		35–39	1391	803	588
	40–44	71155	31516	39638		40–44	30427	11842	18585		40–44	260	102	159		40–44	1089	586	502
	45–49	46949	19313	27635		45–49	17988	6990	10997		45–49	52	9	43		45–49	937	473	465
	50–54	38497	17065	21432		50–54	10593	4989	5604		50–54	114	110	3		50–54	740	411	330
	55–59	37340	16511	20829		55–59	6338	3200	3138		55–59	19	16	3		55–59	761	437	324
	60–64	29515	12339	17176		60–64	2778	1304	1474		60–64	11	4	7		60–64	710	371	339
	65–69	21238	7972	13267		65–69	1078	543	535		65–69	9	3	6		65–69	712	329	383
	70–74	14424	5043	9381		70–74	382	251	130		70–74	1	0	0		70–74	755	316	439
	75–79	8885	3009	5876		75–79	121	81	40		75–79	0	0	0		75–79	755	293	461
	80+	6478	2142	4336		80+	34	14	20		80+	0	0	0		80+	1202	428	774
	Total	1418279	684919	733360		Total	222519	90335	132184		Total	8959	4208	4751		Total	14780	7645	7135
	2024					2024					2024					2024
	0–4	164615	82957	81658		0–4	3054	1543	1511		0–4	639	324	315		0–4	2017	1149	869
	5–9	164494	82774	81720		5–9	3580	1806	1774		5–9	0	0	0		5–9	254	142	112
	10–14	158814	79863	78951		10–14	3980	2006	1974		10–14	0	0	0		10–14	215	118	97
	15–19	144870	72723	72147		15–19	10466	3810	6656		15–19	2320	688	1632		15–19	367	202	165
	20–24	139588	69803	69785		20–24	20993	7591	13401		20–24	2136	959	1177		20–24	596	312	284
	25–29	136824	67768	69056		25–29	29638	11639	17998		25–29	1829	1019	810		25–29	916	507	410
	30–34	132773	65303	67471		30–34	38273	15442	22831		30–34	1034	624	410		30–34	1200	691	509
	35–39	109764	52854	56910		35–39	39941	16078	23863		35–39	493	331	163		35–39	1414	823	591
	40–44	76215	34331	41884		40–44	32006	12434	19572		40–44	278	111	166		40–44	1143	622	521
	45–49	49485	20302	29183		45–49	19496	7356	12140		45–49	53	9	44		45–49	991	492	499
	50–54	38547	16752	21795		50–54	11248	5090	6159		50–54	109	106	3		50–54	752	407	345
	55–59	37182	16495	20688		55–59	6813	3424	3390		55–59	18	15	3		55–59	773	444	328
	60–64	30409	12797	17612		60–64	3114	1457	1656		60–64	11	4	7		60–64	736	388	348
	65–69	22076	8426	13650		65–69	1235	592	643		65–69	9	3	6		65–69	741	346	394
	70–74	14869	5193	9676		70–74	429	266	163		70–74	1	0	0		70–74	775	324	451
	75–79	9192	3101	6091		75–79	138	94	44		75–79	0	0	0		75–79	778	302	476
	80+	6601	2155	4446		80+	38	17	21		80+	0	0	0		80+	1221	429	791
	Total	1436317	693597	742720		Total	224441	90646	133796		Total	8931	4193	4737		Total	14889	7698	7191
	2025					2025					2025					2025
	0–4	163480	82387	81093		0–4	2951	1491	1460		0–4	621	314	306		0–4	1941	1108	833
	5–9	164548	82801	81747		5–9	3329	1679	1650		5–9	0	0	0		5–9	242	136	106
	10–14	160304	80611	79693		10–14	3746	1888	1857		10–14	0	0	0		10–14	206	113	92
	15–19	147305	73930	73376		15–19	10528	3839	6689		15–19	2334	692	1643		15–19	361	199	163
	20–24	138870	69424	69446		20–24	20740	7511	13229		20–24	2107	945	1161		20–24	586	307	279
	25–29	136246	67460	68787		25–29	29029	11438	17591		25–29	1811	1007	804		25–29	902	501	401
	30–34	133131	65412	67719		30–34	36789	14834	21955		30–34	1041	625	415		30–34	1170	678	492
	35–39	114614	55400	59214		35–39	39869	15999	23870		35–39	522	350	172		35–39	1429	838	590
	40–44	81371	37190	44181		40–44	33332	12920	20412		40–44	297	122	175		40–44	1190	654	536
	45–49	52613	21739	30874		45–49	21119	7815	13304		45–49	54	9	45		45–49	1053	518	535
	50–54	39185	16656	22529		50–54	12053	5216	6837		50–54	105	102	3		50–54	773	407	366
	55–59	36491	16190	20301		55–59	7195	3577	3618		55–59	17	14	3		55–59	772	444	328
	60–64	31216	13202	18014		60–64	3480	1631	1849		60–64	11	5	7		60–64	761	404	357
	65–69	22951	8922	14029		65–69	1412	653	760		65–69	9	3	6		65–69	771	366	405
	70–74	15369	5375	9994		70–74	485	281	204		70–74	1	0	0		70–74	797	334	464
	75–79	9472	3178	6294		75–79	155	106	49		75–79	0	0	0		75–79	799	309	490
	80+	6759	2185	4573		80+	43	21	22		80+	0	0	0		80+	1245	433	811
	Total	1453927	702061	751865		Total	226255	90899	135356		Total	8931	4190	4741		Total	14999	7750	7249
	2026					2026					2026					2026
	0–4	162237	81763	80474		0–4	2861	1445	1416		0–4	603	306	298		0–4	1866	1068	798
	5–9	164353	82703	81650		5–9	3127	1577	1550		5–9	0	0	0		5–9	231	131	101
	10–14	161435	81178	80257		10–14	3688	1859	1829		10–14	0	0	0		10–14	199	110	89
	15–19	149899	75223	74676		15–19	10413	3774	6639		15–19	2364	700	1664		15–19	351	193	158
	20–24	138614	69269	69345		20–24	20496	7420	13076		20–24	2094	939	1156		20–24	576	303	273
	25–29	135801	67227	68574		25–29	28611	11309	17302		25–29	1799	1000	799		25–29	890	497	394
	30–34	132828	65176	67652		30–34	35348	14258	21090		30–34	1044	625	419		30–34	1138	663	475
	35–39	118808	57565	61242		35–39	39457	15791	23666		35–39	550	369	182		35–39	1433	847	586
	40–44	86606	40065	46541		40–44	34411	13298	21113		40–44	320	133	186		40–44	1231	683	549
	45–49	56287	23602	32685		45–49	22796	8344	14452		45–49	56	10	46		45–49	1119	551	569
	50–54	39714	16508	23206		50–54	12850	5301	7548		50–54	102	99	3		50–54	791	404	387
	55–59	35689	15774	19915		55–59	7616	3718	3899		55–59	16	14	3		55–59	767	438	329
	60–64	32372	13754	18618		60–64	3948	1857	2091		60–64	12	5	7		60–64	795	425	370
	65–69	23839	9426	14413		65–69	1608	724	884		65–69	9	3	6		65–69	802	386	416
	70–74	15922	5596	10327		70–74	552	297	255		70–74	1	0	0		70–74	823	346	478
	75–79	9735	3245	6489		75–79	173	117	56		75–79	0	0	0		75–79	818	315	503
	80+	6949	2230	4719		80+	49	26	23		80+	0	0	0		80+	1275	441	834
	Total	1471088	710304	760784		Total	228005	91116	136889		Total	8972	4203	4769		Total	15108	7799	7309
	2027					2027					2027					2027
	0–4	160943	81114	79829		0–4	2786	1407	1378		0–4	586	297	289		0–4	1791	1028	763
	5–9	163926	82488	81437		5–9	2953	1490	1464		5–9	0	0	0		5–9	221	126	95
	10–14	162271	81597	80674		10–14	3577	1803	1774		10–14	0	0	0		10–14	193	107	86
	15–19	152600	76577	76023		15–19	10305	3707	6599		15–19	2397	710	1687		15–19	342	187	155
	20–24	138797	69329	69468		20–24	20365	7374	12991		20–24	2085	934	1152		20–24	568	299	269
	25–29	135422	67033	68388		25–29	28289	11211	17078		25–29	1786	992	794		25–29	881	493	388
	30–34	132055	64707	67348		30–34	34031	13746	20285		30–34	1041	622	420		30–34	1107	648	459
	35–39	122029	59195	62833		35–39	38683	15445	23238		35–39	573	383	190		35–39	1424	847	577
	40–44	91940	42956	48985		40–44	35263	13576	21687		40–44	344	145	199		40–44	1267	708	559
	45–49	60467	25841	34627		45–49	24467	8910	15557		45–49	59	11	48		45–49	1189	587	601
	50–54	40794	16645	24148		50–54	13809	5441	8368		50–54	102	98	3		50–54	818	406	412
	55–59	35060	15350	19710		55–59	8057	3830	4227		55–59	16	13	3		55–59	764	431	332
	60–64	33085	14122	18963		60–64	4398	2075	2322		60–64	12	5	7		60–64	820	441	379
	65–69	24708	9902	14806		65–69	1822	807	1015		65–69	9	4	6		65–69	833	406	427
	70–74	16523	5862	10661		70–74	633	318	315		70–74	1	0	0		70–74	852	360	492
	75–79	10007	3320	6687		75–79	194	127	67		75–79	0	0	0		75–79	837	321	516
	80+	7161	2282	4879		80+	56	31	25		80+	0	0	0		80+	1310	450	860
	Total	1487787	718321	769466		Total	229688	91296	138392		Total	9010	4212	4798		Total	15217	7846	7371
	2028					2028					2028					2028
	0–4	159619	80448	79171		0–4	2717	1373	1344		0–4	571	289	282		0–4	1721	993	728
	5–9	163266	82157	81109		5–9	2800	1412	1388		5–9	0	0	0		5–9	211	121	90
	10–14	162893	81908	80985		10–14	3291	1659	1632		10–14	0	0	0		10–14	183	103	81
	15–19	155182	77875	77307		15–19	10321	3700	6621		15–19	2417	717	1700		15–19	339	186	153
	20–24	139549	69674	69875		20–24	20336	7368	12968		20–24	2076	928	1148		20–24	563	297	266
	25–29	134936	66785	68151		25–29	27989	11115	16874		25–29	1762	978	784		25–29	871	489	382
	30–34	131200	64213	66987		30–34	32926	13323	19603		30–34	1031	614	417		30–34	1079	635	444
	35–39	124213	60268	63945		35–39	37617	14993	22624		35–39	587	391	196		35–39	1405	841	564
	40–44	97267	45800	51467		40–44	35873	13753	22120		40–44	367	156	211		40–44	1297	730	567
	45–49	65015	28338	36677		45–49	26040	9458	16582		45–49	62	11	51		45–49	1256	625	630
	50–54	42475	17140	25335		50–54	14942	5656	9285		50–54	103	100	3		50–54	856	414	442
	55–59	34707	14969	19738		55–59	8540	3921	4619		55–59	15	13	3		55–59	764	424	340
	60–64	33337	14291	19046		60–64	4816	2275	2541		60–64	12	5	7		60–64	835	451	384
	65–69	25533	10331	15201		65–69	2054	901	1153		65–69	10	4	6		65–69	862	424	438
	70–74	17166	6178	10989		70–74	727	343	384		70–74	1	0	0		70–74	883	377	506
	75–79	10306	3409	6896		75–79	218	136	82		75–79	0	0	0		75–79	857	328	530
	80+	7385	2336	5049		80+	64	37	27		80+	0	0	0		80+	1347	459	888
	Total	1504048	726121	777926		Total	231272	91425	139847		Total	9013	4205	4808		Total	15329	7897	7432
	2029					2029					2029					2029
	0–4	158294	79779	78515		0–4	2648	1338	1310		0–4	557	282	275		0–4	1654	960	694
	5–9	162390	81718	80672		5–9	2672	1348	1324		5–9	0	0	0		5–9	202	117	85
	10–14	163255	82089	81166		10–14	3036	1530	1506		10–14	0	0	0		10–14	174	98	76
	15–19	157110	78845	78265		15–19	10150	3607	6543		15–19	2430	721	1709		15–19	331	182	149
	20–24	141370	70561	70809		20–24	20509	7446	13063		20–24	2084	930	1154		20–24	563	297	265
	25–29	134278	66442	67835		25–29	27660	10996	16663		25–29	1738	964	774		25–29	859	484	375
	30–34	130538	63839	66699		30–34	32088	13014	19074		30–34	1022	607	415		30–34	1057	625	432
	35–39	125503	60862	64641		35–39	36390	14488	21902		35–39	597	396	201		35–39	1378	830	549
	40–44	102400	48500	53900		40–44	36210	13823	22387		40–44	391	167	225		40–44	1319	748	571
	45–49	69779	30974	38806		45–49	27437	9941	17495		45–49	66	13	54		45–49	1317	661	656
	50–54	44762	18044	26719		50–54	16229	5961	10268		50–54	107	104	3		50–54	903	430	473
	55–59	34714	14682	20033		55–59	9090	4003	5088		55–59	14	12	2		55–59	770	418	352
	60–64	33142	14248	18894		60–64	5192	2445	2748		60–64	11	5	7		60–64	840	454	385
	65–69	26295	10707	15587		65–69	2305	1008	1297		65–69	10	4	6		65–69	889	440	449
	70–74	17847	6538	11309		70–74	837	375	462		70–74	1	0	0		70–74	916	396	520
	75–79	10641	3519	7123		75–79	247	145	102		75–79	0	0	0		75–79	880	336	544
	80+	7609	2389	5220		80+	72	44	29		80+	0	0	0		80+	1385	469	916
	Total	1519927	733736	786192		Total	232773	91512	141261		Total	9029	4205	4824		Total	15436	7944	7492
	2030					2030					2030					2030
	0–4	157027	79140	77887		0–4	2589	1308	1281		0–4	545	276	269		0–4	1595	928	667
	5–9	161342	81193	80149		5–9	2571	1297	1274		5–9	0	0	0		5–9	194	112	81
	10–14	163369	82145	81224		10–14	2825	1424	1401		10–14	0	0	0		10–14	165	94	71
	15–19	158646	79617	79029		15–19	9987	3520	6467		15–19	2445	725	1720		15–19	323	178	146
	20–24	143811	71769	72042		20–24	20685	7513	13172		20–24	2111	941	1170		20–24	563	298	266
	25–29	133618	66090	67528		25–29	27323	10865	16458		25–29	1723	955	768		25–29	846	478	369
	30–34	130041	63566	66476		30–34	31485	12800	18685		30–34	1017	603	414		30–34	1041	617	424
	35–39	126016	61043	64973		35–39	35094	13966	21128		35–39	604	399	205		35–39	1347	815	532
	40–44	107177	50975	56201		40–44	36259	13784	22475		40–44	416	177	239		40–44	1334	761	573
	45–49	74674	33670	41004		45–49	28624	10338	18286		45–49	71	14	57		45–49	1370	693	678
	50–54	47602	19360	28242		50–54	17620	6347	11273		50–54	114	111	4		50–54	958	453	505
	55–59	35258	14591	20668		55–59	9766	4106	5660		55–59	14	12	2		55–59	787	416	371
	60–64	32475	13959	18515		60–64	5501	2565	2936		60–64	11	4	6		60–64	831	450	382
	65–69	26981	11038	15943		65–69	2581	1130	1451		65–69	10	4	6		65–69	912	455	457
	70–74	18558	6929	11629		70–74	961	414	546		70–74	1	0	0		70–74	949	418	531
	75–79	11018	3650	7368		75–79	282	154	128		75–79	0	0	0		75–79	905	346	559
	80+	7836	2441	5395		80+	82	50	32		80+	0	0	0		80+	1420	478	942
	Total	1535450	741178	794272		Total	234234	91580	142654		Total	9082	4221	4861		Total	15543	7989	7554
	2031					2031					2031					2031
	0–4	155851	78549	77302		0–4	2539	1283	1256		0–4	533	270	263		0–4	1542	897	645
	5–9	160188	80614	79574		5–9	2488	1255	1233		5–9	0	0	0		5–9	186	108	78
	10–14	163220	82070	81150		10–14	2648	1335	1313		10–14	0	0	0		10–14	158	90	68
	15–19	159802	80196	79606		15–19	9939	3495	6444		15–19	2445	724	1720		15–19	318	174	144
	20–24	146425	73074	73351		20–24	20722	7505	13217		20–24	2137	951	1186		20–24	562	297	265
	25–29	133415	65961	67454		25–29	27030	10741	16289		25–29	1710	946	764		25–29	836	472	364
	30–34	129659	63361	66298		30–34	31047	12647	18400		30–34	1008	597	412		30–34	1028	611	417
	35–39	125878	60888	64990		35–39	33813	13460	20353		35–39	605	398	207		35–39	1313	797	516
	40–44	111346	53101	58245		40–44	35996	13630	22366		40–44	437	185	252		40–44	1340	769	571
	45–49	79683	36402	43282		45–49	29607	10645	18962		45–49	76	16	60		45–49	1417	721	696
	50–54	50964	21073	29891		50–54	19065	6795	12270		50–54	124	121	4		50–54	1019	482	537
	55–59	35713	14463	21250		55–59	10447	4183	6264		55–59	14	12	2		55–59	800	412	389
	60–64	31725	13582	18143		60–64	5846	2678	3169		60–64	10	4	6		60–64	817	441	376
	65–69	27974	11492	16481		65–69	2934	1290	1643		65–69	10	4	6		65–69	943	474	469
	70–74	19282	7326	11957		70–74	1098	460	637		70–74	1	0	0		70–74	981	440	541
	75–79	11435	3809	7626		75–79	324	164	160		75–79	0	0	0		75–79	931	359	573
	80+	8074	2497	5577		80+	92	56	36		80+	0	0	0		80+	1455	487	968
	Total	1550634	748459	802175		Total	235635	91622	144013		Total	9111	4227	4883		Total	15649	8032	7617
	2032					2032					2032					2032
	0–4	154789	78021	76768		0–4	2489	1258	1231		0–4	522	264	258		0–4	1491	868	623
	5–9	158979	80007	78973		5–9	2427	1224	1202		5–9	0	0	0		5–9	179	104	75
	10–14	162832	81876	80957		10–14	2494	1257	1237		10–14	0	0	0		10–14	152	87	65
	15–19	160668	80630	80038		15–19	9842	3445	6397		15–19	2449	724	1725		15–19	311	170	141
	20–24	149143	74438	74705		20–24	20772	7500	13272		20–24	2171	964	1206		20–24	561	296	265
	25–29	133636	66040	67596		25–29	26867	10671	16197		25–29	1707	942	765		25–29	828	468	360
	30–34	129335	63191	66144		30–34	30692	12520	18173		30–34	1002	592	410		30–34	1016	605	411
	35–39	125270	60504	64766		35–39	32625	13002	19623		35–39	604	395	208		35–39	1279	779	501
	40–44	114602	54729	59873		40–44	35397	13352	22046		40–44	456	192	265		40–44	1334	769	565
	45–49	84822	39164	45658		45–49	30404	10871	19533		45–49	82	17	65		45–49	1458	747	711
	50–54	54817	23141	31676		50–54	20515	7280	13235		50–54	137	133	4		50–54	1083	516	567
	55–59	36668	14593	22075		55–59	11267	4306	6961		55–59	15	12	2		55–59	824	413	410
	60–64	31138	13203	17935		60–64	6213	2771	3442		60–64	10	4	6		60–64	805	431	374
	65–69	28575	11788	16786		65–69	3273	1446	1828		65–69	10	4	6		65–69	964	488	477
	70–74	19995	7700	12295		70–74	1248	514	734		70–74	1	0	0		70–74	1013	462	552
	75–79	11889	4001	7888		75–79	374	175	199		75–79	0	0	0		75–79	961	374	587
	80+	8336	2562	5774		80+	104	62	42		80+	0	0	0		80+	1493	498	995
	Total	1565495	755588	809907		Total	237005	91653	145353		Total	9165	4245	4921		Total	15752	8073	7679
	2033					2033					2033					2033
	0–4	153864	77566	76299		0–4	2439	1232	1206		0–4	513	260	253		0–4	1444	840	604
	5–9	157733	79379	78354		5–9	2369	1195	1174		5–9	0	0	0		5–9	172	100	72
	10–14	162213	81566	80647		10–14	2362	1191	1171		10–14	0	0	0		10–14	145	83	62
	15–19	161341	80970	80371		15–19	9607	3322	6285		15–19	2455	724	1730		15–19	302	165	137
	20–24	151729	75738	75991		20–24	20922	7545	13376		20–24	2200	976	1224		20–24	561	296	265
	25–29	134411	66397	68015		25–29	26843	10657	16185		25–29	1711	942	769		25–29	824	465	359
	30–34	128905	62970	65935		30–34	30362	12398	17965		30–34	995	586	409		30–34	1004	598	406
	35–39	124561	60086	64475		35–39	31624	12622	19002		35–39	601	392	209		35–39	1249	762	487
	40–44	116874	55834	61040		40–44	34525	12979	21545		40–44	471	196	275		40–44	1318	763	555
	45–49	89985	41899	48086		45–49	30995	11013	19982		45–49	88	19	70		45–49	1492	769	724
	50–54	59045	25461	33584		50–54	21896	7757	14139		50–54	152	148	4		50–54	1147	552	595
	55–59	38171	15045	23127		55–59	12234	4493	7741		55–59	16	13	2		55–59	859	423	437
	60–64	30804	12866	17938		60–64	6617	2848	3768		60–64	9	4	6		60–64	799	421	378
	65–69	28769	11914	16855		65–69	3591	1589	2002		65–69	10	4	6		65–69	974	496	479
	70–74	20675	8036	12639		70–74	1412	575	837		70–74	1	0	0		70–74	1043	481	562
	75–79	12376	4227	8149		75–79	434	190	243		75–79	0	0	0		75–79	994	393	601
	80+	8623	2637	5986		80+	118	68	50		80+	0	0	0		80+	1536	511	1025
	Total	1580079	762589	817491		Total	238349	91676	146673		Total	9223	4264	4959		Total	15864	8117	7747
	2034					2034					2034					2034
	0–4	153086	77185	75900		0–4	2393	1210	1184		0–4	506	256	250		0–4	1402	816	587
	5–9	156474	78746	77728		5–9	2311	1166	1145		5–9	0	0	0		5–9	166	96	69
	10–14	161374	81147	80228		10–14	2253	1136	1117		10–14	0	0	0		10–14	140	80	60
	15–19	161751	81178	80573		15–19	9392	3210	6181		15–19	2456	722	1734		15–19	293	159	133
	20–24	153682	76722	76959		20–24	20876	7500	13376		20–24	2224	984	1240		20–24	558	294	264
	25–29	136225	67279	68945		25–29	27074	10753	16321		25–29	1728	948	780		25–29	827	467	360
	30–34	128310	62661	65649		30–34	30010	12257	17753		30–34	987	580	407		30–34	991	591	400
	35–39	124018	59775	64243		35–39	30863	12343	18520		35–39	599	389	210		35–39	1224	748	476
	40–44	118288	56484	61804		40–44	33493	12557	20936		40–44	483	199	284		40–44	1295	752	543
	45–49	94990	44510	50480		45–49	31348	11063	20285		45–49	95	20	75		45–49	1520	787	733
	50–54	63512	27926	35586		50–54	23141	8189	14951		50–54	168	164	4		50–54	1207	586	620
	55–59	40225	15864	24362		55–59	13332	4753	8579		55–59	17	14	2		55–59	906	441	466
	60–64	30794	12613	18181		60–64	7079	2920	4159		60–64	9	4	6		60–64	801	414	387
	65–69	28572	11861	16711		65–69	3878	1711	2167		65–69	10	4	6		65–69	973	497	476
	70–74	21306	8329	12976		70–74	1591	645	945		70–74	1	0	0		70–74	1071	498	573
	75–79	12890	4484	8406		75–79	503	209	294		75–79	0	0	0		75–79	1029	414	615
	80+	8935	2721	6214		80+	135	74	61		80+	0	0	0		80+	1583	525	1058
	Total	1594431	769485	824946		Total	239670	91695	147974		Total	9282	4284	4997		Total	15985	8165	7820
	2035					2035					2035					2035
	0–4	152443	76874	75569		0–4	2353	1190	1164		0–4	500	253	247		0–4	1362	792	570
	5–9	155267	78142	77125		5–9	2261	1141	1120		5–9	0	0	0		5–9	160	93	67
	10–14	160361	80640	79721		10–14	2167	1092	1075		10–14	0	0	0		10–14	134	77	57
	15–19	161910	81260	80650		15–19	9205	3113	6092		15–19	2456	719	1737		15–19	284	154	130
	20–24	155246	77511	77735		20–24	20810	7446	13364		20–24	2242	989	1253		20–24	553	291	262
	25–29	138650	68479	70171		25–29	27354	10861	16493		25–29	1755	960	795		25–29	832	470	362
	30–34	127717	62346	65370		30–34	29659	12108	17551		30–34	980	574	406		30–34	976	582	394
	35–39	123615	59552	64063		35–39	30311	12147	18165		35–39	597	386	211		35–39	1204	736	467
	40–44	118949	56741	62208		40–44	32386	12117	20269		40–44	491	199	291		40–44	1267	737	529
	45–49	99678	46919	52759		45–49	31446	11022	20424		45–49	101	22	79		45–49	1538	799	739
	50–54	68139	30465	37674		50–54	24220	8556	15664		50–54	185	180	5		50–54	1262	619	643
	55–59	42788	17055	25732		55–59	14519	5079	9439		55–59	18	16	3		55–59	962	467	496
	60–64	31262	12532	18730		60–64	7643	3007	4636		60–64	9	4	6		60–64	816	412	404
	65–69	27967	11602	16365		65–69	4117	1799	2318		65–69	9	4	6		65–69	959	490	468
	70–74	21874	8586	13288		70–74	1787	726	1061		70–74	1	0	0		70–74	1096	513	583
	75–79	13426	4761	8665		75–79	581	232	349		75–79	0	0	0		75–79	1067	438	629
	80+	9270	2817	6454		80+	155	80	75		80+	0	0	0		80+	1634	542	1092
	Total	1608562	776283	832279		Total	240972	91714	149259		Total	9344	4306	5038		Total	16104	8212	7892
	2036					2036					2036					2036
	0–4	151923	76624	75299		0–4	2319	1172	1147		0–4	494	250	244		0–4	1322	768	553
	5–9	154149	77586	76563		5–9	2219	1120	1100		5–9	0	0	0		5–9	154	90	64
	10–14	159240	80080	79160		10–14	2100	1058	1041		10–14	0	0	0		10–14	129	74	55
	15–19	161800	81208	80593		15–19	9043	3027	6016		15–19	2454	715	1739		15–19	276	149	127
	20–24	156424	78104	78320		20–24	20821	7431	13390		20–24	2256	991	1265		20–24	549	288	261
	25–29	141257	69781	71476		25–29	27542	10917	16625		25–29	1788	974	814		25–29	834	471	363
	30–34	127572	62251	65321		30–34	29384	11984	17400		30–34	978	571	408		30–34	964	575	389
	35–39	123310	59390	63920		35–39	29909	12005	17904		35–39	595	383	211		35–39	1187	726	460
	40–44	118974	56673	62302		40–44	31280	11689	19592		40–44	496	199	297		40–44	1235	720	515
	45–49	103809	49008	54801		45–49	31268	10885	20383		45–49	108	24	84		45–49	1545	806	739
	50–54	72910	33054	39856		50–54	25133	8853	16280		50–54	203	198	5		50–54	1312	649	663
	55–59	45837	18610	27228		55–59	15755	5459	10296		55–59	20	17	3		55–59	1026	500	526
	60–64	31658	12426	19231		60–64	8216	3075	5142		60–64	9	3	6		60–64	826	407	419
	65–69	27314	11280	16033		65–69	4391	1885	2506		65–69	9	3	5		65–69	936	478	458
	70–74	22698	8942	13756		70–74	2038	832	1207		70–74	1	0	0		70–74	1132	533	598
	75–79	13970	5040	8931		75–79	668	258	410		75–79	0	0	0		75–79	1104	462	643
	80+	9632	2928	6704		80+	179	86	93		80+	0	0	0		80+	1689	561	1128
	Total	1622475	782983	839492		Total	242265	91735	150529		Total	9409	4329	5079		Total	16220	8258	7962
	2037					2037					2037					2037
	0–4	151506	76426	75080		0–4	2288	1157	1131		0–4	489	248	241		0–4	1282	745	537
	5–9	153141	77089	76052		5–9	2177	1098	1078		5–9	0	0	0		5–9	149	86	62
	10–14	158063	79490	78573		10–14	2052	1034	1017		10–14	0	0	0		10–14	124	72	53
	15–19	161449	81034	80414		15–19	8898	2949	5949		15–19	2450	710	1740		15–19	268	145	124
	20–24	157318	78556	78763		20–24	20778	7387	13390		20–24	2267	991	1276		20–24	543	284	259
	25–29	143967	71141	72826		25–29	27753	10981	16772		25–29	1822	989	833		25–29	837	472	364
	30–34	127835	62355	65480		30–34	29245	11916	17329		30–34	980	569	411		30–34	955	569	386
	35–39	123055	59260	63795		35–39	29583	11886	17697		35–39	592	381	212		35–39	1171	717	454
	40–44	118531	56379	62152		40–44	30247	11300	18947		40–44	498	198	301		40–44	1203	703	500
	45–49	107090	50637	56454		45–49	30795	10647	20148		45–49	113	25	88		45–49	1539	805	734
	50–54	77836	35688	42148		50–54	25892	9085	16807		50–54	221	216	5		50–54	1357	677	680
	55–59	49355	20491	28864		55–59	17001	5870	11131		55–59	22	20	3		55–59	1095	540	556
	60–64	32500	12547	19952		60–64	8903	3177	5726		60–64	9	3	6		60–64	848	409	440
	65–69	26804	10960	15844		65–69	4685	1957	2728		65–69	9	3	5		65–69	917	465	453
	70–74	23188	9167	14021		70–74	2281	935	1346		70–74	1	0	0		70–74	1154	547	607
	75–79	14507	5302	9206		75–79	764	289	475		75–79	0	0	0		75–79	1141	485	657
	80+	10024	3062	6962		80+	208	94	115		80+	0	0	0		80+	1749	584	1165
	Total	1636170	789584	846586		Total	243550	91763	151787		Total	9474	4353	5121		Total	16333	8304	8030
	2038					2038					2038					2038
	0–4	151161	76264	74897		0–4	2260	1143	1118		0–4	485	246	239		0–4	1245	724	522
	5–9	152267	76663	75604		5–9	2134	1077	1057		5–9	0	0	0		5–9	144	84	60
	10–14	156847	78880	77968		10–14	2007	1012	995		10–14	0	0	0		10–14	120	69	51
	15–19	160864	80745	80120		15–19	8768	2877	5891		15–19	2444	703	1741		15–19	261	140	121
	20–24	158032	78920	79112		20–24	20614	7280	13334		20–24	2278	991	1287		20–24	535	279	256
	25–29	146539	72434	74105		25–29	28040	11082	16958		25–29	1852	1001	851		25–29	841	475	367
	30–34	128631	62725	65906		30–34	29255	11910	17344		30–34	986	570	416		30–34	950	566	384
	35–39	122697	59082	63615		35–39	29279	11772	17507		35–39	590	377	213		35–39	1155	707	448
	40–44	117973	56046	61927		40–44	29374	10978	18396		40–44	500	196	304		40–44	1174	686	488
	45–49	109445	51775	57670		45–49	30081	10334	19746		45–49	118	26	92		45–49	1521	797	724
	50–54	82814	38309	44505		50–54	26480	9250	17230		50–54	240	235	6		50–54	1397	701	696
	55–59	53242	22612	30630		55–59	18195	6278	11917		55–59	25	22	3		55–59	1166	582	584
	60–64	33829	12952	20878		60–64	9708	3326	6381		60–64	9	3	6		60–64	883	418	464
	65–69	26515	10677	15838		65–69	5012	2019	2993		65–69	8	3	5		65–69	906	453	453
	70–74	23336	9255	14081		70–74	2508	1030	1478		70–74	1	0	0		70–74	1163	555	608
	75–79	15021	5537	9485		75–79	869	324	544		75–79	0	0	0		75–79	1176	505	671
	80+	10445	3218	7227		80+	243	102	140		80+	0	0	0		80+	1815	611	1204
	Total	1649661	796094	853567		Total	244825	91795	153030		Total	9536	4375	5161		Total	16452	8353	8100
	2039					2039					2039					2039
	0–4	150849	76118	74730		0–4	2236	1131	1105		0–4	481	244	237		0–4	1211	703	507
	5–9	151535	76310	75225		5–9	2094	1057	1037		5–9	0	0	0		5–9	139	81	58
	10–14	155619	78264	77355		10–14	1961	989	972		10–14	0	0	0		10–14	115	66	49
	15–19	160059	80345	79714		15–19	8650	2813	5837		15–19	2435	696	1738		15–19	254	136	118
	20–24	158485	79154	79331		20–24	20455	7174	13280		20–24	2286	990	1296		20–24	527	274	253
	25–29	148506	73427	75079		25–29	28128	11088	17040		25–29	1877	1010	866		25–29	840	474	366
	30–34	130427	63599	66828		30–34	29540	12024	17517		30–34	1000	575	424		30–34	954	568	386
	35–39	122182	58822	63360		35–39	28958	11643	17315		35–39	587	374	213		35–39	1138	696	442
	40–44	117554	55805	61748		40–44	28713	10744	17969		40–44	501	195	306		40–44	1150	673	477
	45–49	110982	52485	58498		45–49	29223	9983	19240		45–49	122	27	95		45–49	1496	785	711
	50–54	87670	40827	46844		50–54	26864	9340	17524		50–54	259	253	6		50–54	1431	723	708
	55–59	57379	24876	32503		55–59	19281	6651	12631		55–59	27	24	3		55–59	1237	626	611
	60–64	35650	13678	21972		60–64	10616	3530	7087		60–64	9	3	6		60–64	929	437	492
	65–69	26506	10465	16041		65–69	5386	2076	3309		65–69	8	3	5		65–69	905	444	461
	70–74	23159	9201	13958		70–74	2714	1112	1603		70–74	1	0	0		70–74	1158	554	603
	75–79	15500	5742	9758		75–79	984	365	618		75–79	0	0	0		75–79	1209	523	686
	80+	10890	3393	7497		80+	283	113	170		80+	0	0	0		80+	1885	642	1243
	Total	1662953	802512	860441		Total	246086	91832	154254		Total	9592	4394	5197		Total	16577	8406	8171
	2040					2040					2040					2040
	0–4	150534	75971	74563		0–4	2215	1120	1095		0–4	477	242	235		0–4	1176	683	493
	5–9	150936	76025	74912		5–9	2058	1039	1019		5–9	0	0	0		5–9	135	78	56
	10–14	154439	77675	76764		10–14	1922	969	953		10–14	0	0	0		10–14	111	64	47
	15–19	159078	79857	79220		15–19	8545	2756	5789		15–19	2424	688	1735		15–19	247	132	115
	20–24	158684	79261	79423		20–24	20308	7074	13234		20–24	2291	986	1304		20–24	519	269	250
	25–29	150091	74230	75861		25–29	28176	11073	17103		25–29	1897	1017	880		25–29	837	471	365
	30–34	132823	64783	68041		30–34	29903	12165	17739		30–34	1019	584	435		30–34	960	571	389
	35–39	121671	58558	63112		35–39	28644	11511	17134		35–39	584	370	214		35–39	1120	685	436
	40–44	117253	55642	61611		40–44	28238	10582	17656		40–44	502	194	309		40–44	1131	662	469
	45–49	111795	52818	58977		45–49	28294	9619	18675		45–49	125	28	97		45–49	1464	769	695
	50–54	92251	43165	49086		50–54	27030	9356	17674		50–54	277	270	7		50–54	1456	740	716
	55–59	61695	27222	34473		55–59	20235	6972	13262		55–59	29	26	3		55–59	1303	668	635
	60–64	37929	14735	23194		60–64	11596	3783	7813		60–64	10	4	6		60–64	987	465	522
	65–69	26905	10397	16508		65–69	5841	2144	3696		65–69	8	3	5		65–69	919	441	477
	70–74	22649	8985	13663		70–74	2889	1171	1717		70–74	1	0	0		70–74	1136	544	591
	75–79	15933	5921	10012		75–79	1110	412	698		75–79	0	0	0		75–79	1238	539	699
	80+	11357	3581	7776		80+	329	125	204		80+	0	0	0		80+	1959	676	1284
	Total	1676023	808827	867196		Total	247332	91873	155460		Total	9645	4413	5231		Total	16698	8458	8240
	2041					2041					2041					2041
	0–4	150187	75807	74380		0–4	2197	1111	1086		0–4	474	240	234		0–4	1140	662	479
	5–9	150457	75800	74658		5–9	2027	1023	1003		5–9	0	0	0		5–9	131	76	55
	10–14	153346	77132	76213		10–14	1890	953	937		10–14	0	0	0		10–14	107	62	45
	15–19	157986	79314	78672		15–19	8454	2706	5748		15–19	2412	680	1732		15–19	241	128	113
	20–24	158615	79233	79381		20–24	20167	6977	13190		20–24	2292	982	1310		20–24	510	264	247
	25–29	151285	74835	76450		25–29	28265	11078	17186		25–29	1913	1021	892		25–29	833	469	365
	30–34	135410	66073	69337		30–34	30205	12270	17935		30–34	1042	594	447		30–34	965	574	391
	35–39	121595	58507	63088		35–39	28416	11408	17008		35–39	584	369	215		35–39	1106	675	431
	40–44	117033	55531	61502		40–44	27896	10468	17428		40–44	504	193	311		40–44	1114	652	462
	45–49	111987	52837	59150		45–49	27363	9269	18094		45–49	127	29	99		45–49	1430	751	678
	50–54	96326	45212	51114		50–54	26955	9291	17664		50–54	293	286	7		50–54	1472	751	720
	55–59	66176	29627	36548		55–59	21054	7240	13814		55–59	32	28	3		55–59	1366	709	657
	60–64	40655	16116	24539		60–64	12614	4074	8540		60–64	10	4	6		60–64	1053	500	552
	65–69	27252	10316	16936		65–69	6309	2201	4108		65–69	8	3	5		65–69	928	436	492
	70–74	22133	8736	13397		70–74	3096	1232	1864		70–74	1	0	0		70–74	1105	529	576
	75–79	16563	6173	10390		75–79	1273	475	798		75–79	0	0	0		75–79	1278	560	719
	80+	11839	3775	8064		80+	381	139	242		80+	0	0	0		80+	2036	711	1325
	Total	1688843	815023	873820		Total	248562	91917	156644		Total	9694	4430	5263		Total	16816	8510	8306
	2042					2042					2042					2042
	0–4	149782	75613	74168		0–4	2181	1103	1078		0–4	471	239	232		0–4	1104	641	464
	5–9	150079	75625	74455		5–9	1999	1010	990		5–9	0	0	0		5–9	127	74	53
	10–14	152360	76648	75712		10–14	1855	935	919		10–14	0	0	0		10–14	104	60	44
	15–19	156836	78740	78096		15–19	8382	2666	5717		15–19	2401	673	1728		15–19	235	125	110
	20–24	158303	79085	79218		20–24	20027	6881	13146		20–24	2291	977	1314		20–24	502	258	243
	25–29	152205	75305	76900		25–29	28294	11052	17242		25–29	1927	1025	902		25–29	828	465	363
	30–34	138096	67420	70676		30–34	30528	12383	18145		30–34	1064	605	459		30–34	971	577	394
	35–39	121907	58644	63264		35–39	28318	11359	16958		35–39	587	369	217		35–39	1095	668	427
	40–44	116857	55450	61407		40–44	27623	10374	17249		40–44	505	192	313		40–44	1099	643	456
	45–49	111716	52635	59081		45–49	26491	8954	17537		45–49	129	29	100		45–49	1395	733	661
	50–54	99614	46832	52782		50–54	26620	9139	17481		50–54	306	299	7		50–54	1474	756	718
	55–59	70830	32087	38743		55–59	21749	7458	14291		55–59	35	31	4		55–59	1426	748	678
	60–64	43816	17791	26025		60–64	13642	4390	9252		60–64	11	4	7		60–64	1125	543	583
	65–69	27985	10428	17557		65–69	6868	2282	4586		65–69	8	3	5		65–69	950	438	512
	70–74	21737	8489	13247		70–74	3320	1284	2035		70–74	1	0	0		70–74	1080	513	567
	75–79	16932	6328	10604		75–79	1430	536	894		75–79	0	0	0		75–79	1303	574	730
	80+	12330	3966	8363		80+	439	155	284		80+	0	0	0		80+	2114	746	1368
	Total	1701386	821086	880300		Total	249767	91963	157804		Total	9735	4445	5290		Total	16931	8561	8371
	2043					2043					2043					2043
	0–4	149301	75381	73919		0–4	2166	1096	1070		0–4	468	237	231		0–4	1070	620	449
	5–9	149772	75485	74287		5–9	1975	997	977		5–9	0	0	0		5–9	123	71	51
	10–14	151508	76235	75273		10–14	1819	917	901		10–14	0	0	0		10–14	100	58	42
	15–19	155647	78145	77502		15–19	8313	2627	5686		15–19	2389	665	1724		15–19	229	121	108
	20–24	157759	78820	78938		20–24	19887	6788	13100		20–24	2287	971	1316		20–24	493	253	240
	25–29	152959	75695	77264		25–29	28218	10973	17245		25–29	1940	1028	912		25–29	820	459	361
	30–34	140641	68698	71943		30–34	30902	12518	18383		30–34	1084	614	470		30–34	977	580	397
	35–39	122729	59033	63696		35–39	28363	11370	16993		35–39	591	371	220		35–39	1091	664	426
	40–44	116579	55321	61258		40–44	27370	10285	17085		40–44	505	191	315		40–44	1084	633	450
	45–49	111314	52386	58928		45–49	25757	8697	17060		45–49	130	29	101		45–49	1363	717	646
	50–54	102034	47995	54039		50–54	26067	8918	17149		50–54	316	308	8		50–54	1465	754	711
	55–59	75560	34547	41013		55–59	22300	7621	14679		55–59	37	33	4		55–59	1482	785	697
	60–64	47330	19687	27644		60–64	14631	4703	9928		60–64	12	5	7		60–64	1202	589	613
	65–69	29139	10780	18358		65–69	7520	2398	5122		65–69	9	3	6		65–69	986	449	537
	70–74	21519	8271	13247		70–74	3570	1330	2240		70–74	1	0	0		70–74	1064	499	565
	75–79	17039	6383	10656		75–79	1576	592	985		75–79	0	0	0		75–79	1311	580	732
	80+	12820	4152	8668		80+	505	174	331		80+	0	0	0		80+	2192	781	1412
	Total	1713648	827015	886633		Total	250940	92005	158935		Total	9768	4455	5313		Total	17052	8614	8438
	2044					2044					2044					2044
	0–4	148731	75104	73627		0–4	2152	1089	1063		0–4	465	236	229		0–4	1037	601	436
	5–9	149496	75361	74135		5–9	1953	986	966		5–9	0	0	0		5–9	119	69	50
	10–14	150796	75893	74903		10–14	1785	901	885		10–14	0	0	0		10–14	97	56	41
	15–19	154445	77545	76900		15–19	8241	2588	5653		15–19	2377	658	1719		15–19	223	118	106
	20–24	156993	78445	78548		20–24	19745	6696	13049		20–24	2280	964	1316		20–24	484	247	237
	25–29	153453	75957	77496		25–29	28132	10889	17243		25–29	1949	1029	920		25–29	812	454	359
	30–34	142609	69694	72915		30–34	31086	12566	18520		30–34	1101	622	479		30–34	977	580	397
	35–39	124507	59899	64607		35–39	28676	11496	17180		35–39	601	376	225		35–39	1095	666	429
	40–44	116148	55115	61033		40–44	27102	10184	16918		40–44	505	189	316		40–44	1068	623	444
	45–49	111023	52214	58809		45–49	25207	8514	16693		45–49	131	29	102		45–49	1338	703	634
	50–54	103678	48752	54926		50–54	25383	8660	16722		50–54	323	315	8		50–54	1448	747	701
	55–59	80200	36920	43280		55–59	22677	7722	14955		55–59	40	35	4		55–59	1532	818	713
	60–64	51097	21721	29376		60–64	15535	4988	10547		60–64	13	6	8		60–64	1280	638	643
	65–69	30717	11407	19310		65–69	8253	2553	5700		65–69	9	3	6		65–69	1037	470	566
	70–74	21525	8109	13416		70–74	3857	1372	2484		70–74	1	0	0		70–74	1060	489	571
	75–79	16900	6336	10565		75–79	1711	640	1071		75–79	0	0	0		75–79	1303	578	725
	80+	13301	4330	8971		80+	577	196	382		80+	0	0	0		80+	2270	814	1456
	Total	1725619	832802	892817		Total	252071	92040	160031		Total	9795	4462	5332		Total	17180	8672	8508
	2045					2045					2045					2045
	0–4	148059	74775	73283		0–4	2139	1083	1057		0–4	462	234	228		0–4	1003	580	422
	5–9	149217	75235	73982		5–9	1934	977	957		5–9	0	0	0		5–9	116	67	48
	10–14	150216	75618	74598		10–14	1755	886	870		10–14	0	0	0		10–14	94	54	40
	15–19	153289	76970	76319		15–19	8175	2553	5622		15–19	2366	651	1714		15–19	218	115	103
	20–24	156051	77982	78069		20–24	19604	6608	12996		20–24	2271	957	1314		20–24	476	242	234
	25–29	153696	76094	77602		25–29	28042	10803	17239		25–29	1957	1030	926		25–29	804	447	356
	30–34	144205	70506	73698		30–34	31223	12591	18632		30–34	1116	629	487		30–34	976	579	397
	35–39	126867	61064	65803		35–39	29073	11653	17420		35–39	614	383	231		35–39	1104	671	433
	40–44	115721	54906	60816		40–44	26842	10082	16761		40–44	506	189	317		40–44	1052	613	438
	45–49	110825	52107	58718		45–49	24816	8390	16426		45–49	132	29	103		45–49	1318	693	625
	50–54	104626	49150	55476		50–54	24627	8385	16241		50–54	328	320	8		50–54	1424	736	687
	55–59	84603	39135	45468		55–59	22863	7759	15104		55–59	42	37	5		55–59	1574	847	726
	60–64	55053	23839	31214		60–64	16335	5235	11100		60–64	14	6	8		60–64	1356	686	671
	65–69	32694	12315	20378		65–69	9042	2745	6297		65–69	9	3	6		65–69	1100	502	598
	70–74	21857	8057	13800		70–74	4204	1422	2782		70–74	1	0	0		70–74	1073	485	588
	75–79	16516	6176	10340		75–79	1826	676	1150		75–79	0	0	0		75–79	1276	566	710
	80+	13765	4500	9265		80+	658	221	437		80+	0	0	0		80+	2344	846	1499
	Total	1737260	838429	898831		Total	253157	92067	161090		Total	9816	4468	5349		Total	17307	8730	8577
	2046					2046					2046					2046
	0–4	147277	74391	72886		0–4	2127	1076	1051		0–4	459	233	226		0–4	968	560	408
	5–9	148905	75092	73813		5–9	1918	969	949		5–9	0	0	0		5–9	112	65	47
	10–14	149754	75402	74352		10–14	1729	872	856		10–14	0	0	0		10–14	91	53	38
	15–19	152218	76441	75778		15–19	8118	2522	5596		15–19	2356	645	1711		15–19	213	112	101
	20–24	154997	77462	77535		20–24	19470	6526	12943		20–24	2260	949	1311		20–24	467	236	231
	25–29	153671	76096	77575		25–29	27941	10715	17226		25–29	1961	1030	931		25–29	794	441	353
	30–34	145411	71123	74288		30–34	31379	12626	18753		30–34	1127	634	494		30–34	974	576	398
	35–39	129420	62336	67084		35–39	29424	11785	17639		35–39	628	391	237		35–39	1112	675	436
	40–44	115713	54897	60816		40–44	26665	10007	16658		40–44	508	189	320		40–44	1039	606	434
	45–49	110690	52044	58647		45–49	24537	8305	16232		45–49	132	28	104		45–49	1301	684	617
	50–54	104973	49246	55728		50–54	23858	8115	15743		50–54	330	322	8		50–54	1395	723	672
	55–59	88553	41088	47464		55–59	22840	7726	15114		55–59	44	39	5		55–59	1604	870	734
	60–64	59187	26022	33165		60–64	17028	5440	11588		60–64	16	7	9		60–64	1431	733	698
	65–69	35065	13502	21563		65–69	9863	2965	6898		65–69	10	4	6		65–69	1175	543	632
	70–74	22159	8003	14157		70–74	4567	1465	3102		70–74	1	0	0		70–74	1082	480	602
	75–79	16170	6010	10160		75–79	1969	714	1254		75–79	0	0	0		75–79	1241	549	692
	80+	14372	4720	9651		80+	761	254	507		80+	0	0	0		80+	2432	883	1549
	Total	1748535	843875	904660		Total	254194	92083	162110		Total	9833	4471	5362		Total	17433	8789	8644
	2047					2047					2047					2047
	0–4	146384	73951	72434		0–4	2114	1070	1044		0–4	456	231	225		0–4	933	539	394
	5–9	148535	74920	73616		5–9	1905	963	942		5–9	0	0	0		5–9	109	63	46
	10–14	149392	75237	74155		10–14	1705	861	844		10–14	0	0	0		10–14	88	51	37
	15–19	151255	75969	75285		15–19	8065	2494	5572		15–19	2349	641	1708		15–19	208	109	99
	20–24	153884	76911	76973		20–24	19349	6454	12895		20–24	2249	942	1307		20–24	459	231	228
	25–29	153405	75979	77426		25–29	27827	10623	17204		25–29	1962	1028	933		25–29	785	434	350
	30–34	146352	71611	74741		30–34	31473	12631	18842		30–34	1138	638	499		30–34	970	573	397
	35–39	132068	63661	68407		35–39	29793	11921	17872		35–39	643	400	243		35–39	1121	681	440
	40–44	116070	55064	61006		40–44	26608	9980	16628		40–44	513	190	323		40–44	1031	600	431
	45–49	110587	52004	58583		45–49	24315	8236	16079		45–49	133	28	105		45–49	1287	676	611
	50–54	104862	49123	55738		50–54	23132	7868	15264		50–54	331	323	8		50–54	1365	708	657
	55–59	91784	42655	49129		55–59	22592	7620	14972		55–59	45	40	5		55–59	1621	884	737
	60–64	63506	28265	35241		60–64	17621	5605	12016		60–64	17	7	10		60–64	1503	779	724
	65–69	37829	14945	22885		65–69	10693	3203	7490		65–69	11	4	7		65–69	1259	593	666
	70–74	22777	8103	14674		70–74	4998	1525	3473		70–74	1	0	0		70–74	1106	482	623
	75–79	15911	5846	10066		75–79	2124	748	1377		75–79	0	0	0		75–79	1212	532	680
	80+	14800	4876	9924		80+	862	287	575		80+	0	0	0		80+	2511	916	1595
	Total	1759402	849118	910284		Total	255177	92088	163089		Total	9847	4473	5374		Total	17568	8853	8715
	2048					2048					2048					2048
	0–4	145298	73412	71886		0–4	2097	1061	1036		0–4	450	228	222		0–4	898	518	380
	5–9	148089	74708	73381		5–9	1893	957	936		5–9	0	0	0		5–9	105	61	44
	10–14	149101	75106	73994		10–14	1685	850	834		10–14	0	0	0		10–14	86	50	36
	15–19	150422	75567	74855		15–19	8017	2467	5550		15–19	2343	637	1706		15–19	204	106	98
	20–24	152730	76338	76392		20–24	19230	6385	12845		20–24	2238	935	1303		20–24	451	226	225
	25–29	152908	75746	77162		25–29	27698	10528	17170		25–29	1960	1026	934		25–29	775	428	347
	30–34	147140	72026	75114		30–34	31472	12589	18883		30–34	1147	643	504		30–34	964	569	395
	35–39	134571	64916	69655		35–39	30198	12075	18124		35–39	657	408	249		35–39	1131	687	444
	40–44	116911	55468	61443		40–44	26685	10007	16679		40–44	519	192	328		40–44	1028	598	430
	45–49	110381	51917	58463		45–49	24108	8170	15938		45–49	134	29	105		45–49	1272	668	604
	50–54	104605	48947	55657		50–54	22518	7665	14853		50–54	331	323	8		50–54	1338	695	643
	55–59	94212	43801	50411		55–59	22153	7454	14699		55–59	46	41	6		55–59	1624	890	733
	60–64	67919	30519	37401		60–64	18096	5728	12368		60–64	19	8	10		60–64	1572	824	748
	65–69	40919	16582	24337		65–69	11496	3439	8057		65–69	12	5	7		65–69	1351	649	702
	70–74	23737	8394	15342		70–74	5499	1609	3889		70–74	1	0	0		70–74	1147	496	651
	75–79	15781	5701	10081		75–79	2299	777	1521		75–79	0	0	0		75–79	1194	518	676
	80+	15060	4968	10092		80+	959	318	641		80+	0	0	0		80+	2561	937	1624
	Total	1769785	854118	915667		Total	256104	92080	164023		Total	9857	4474	5383		Total	17699	8918	8781
	2049					2049					2049					2049
	0–4	144097	72815	71282		0–4	2079	1052	1027		0–4	446	226	220		0–4	865	499	366
	5–9	147554	74452	73102		5–9	1882	952	931		5–9	0	0	0		5–9	102	59	43
	10–14	148840	74991	73849		10–14	1667	842	825		10–14	0	0	0		10–14	84	48	35
	15–19	149730	75237	74492		15–19	7976	2444	5532		15–19	2340	635	1705		15–19	199	103	96
	20–24	151562	75759	75803		20–24	19109	6318	12791		20–24	2227	929	1298		20–24	443	221	222
	25–29	152191	75404	76788		25–29	27555	10431	17123		25–29	1956	1022	933		25–29	765	421	344
	30–34	147671	72315	75357		30–34	31451	12540	18912		30–34	1155	647	509		30–34	958	564	394
	35–39	136526	65906	70620		35–39	30430	12150	18281		35–39	669	415	254		35–39	1135	689	446
	40–44	118662	56321	62341		40–44	27012	10135	16877		40–44	530	196	334		40–44	1034	601	433
	45–49	110029	51757	58272		45–49	23891	8096	15794		45–49	134	29	105		45–49	1257	659	597
	50–54	104431	48835	55597		50–54	22057	7520	14537		50–54	331	323	8		50–54	1315	684	631
	55–59	95914	44572	51342		55–59	21596	7254	14342		55–59	47	41	6		55–59	1616	890	726
	60–64	72272	32702	39570		60–64	18427	5803	12625		60–64	20	9	11		60–64	1636	865	771
	65–69	44250	18345	25905		65–69	12235	3655	8580		65–69	13	5	8		65–69	1446	708	738
	70–74	25040	8903	16137		70–74	6060	1720	4340		70–74	1	0	0		70–74	1205	521	684
	75–79	15811	5593	10219		75–79	2499	805	1694		75–79	0	0	0		75–79	1190	507	683
	80+	15174	5002	10172		80+	1052	346	707		80+	0	0	0		80+	2584	947	1637
	Total	1779755	858908	920847		Total	256979	92063	164916		Total	9869	4477	5393		Total	17834	8986	8848
	2050					2050					2050					2050
	0–4	142793	72165	70628		0–4	2061	1043	1017		0–4	442	224	218		0–4	835	482	353
	5–9	146916	74144	72773		5–9	1872	947	926		5–9	0	0	0		5–9	99	58	42
	10–14	148575	74873	73702		10–14	1652	834	818		10–14	0	0	0		10–14	81	47	34
	15–19	149167	74972	74195		15–19	7943	2425	5518		15–19	2339	633	1706		15–19	196	101	94
	20–24	150440	75204	75235		20–24	19000	6259	12741		20–24	2217	923	1293		20–24	436	217	220
	25–29	151297	74972	76325		25–29	27401	10334	17067		25–29	1949	1018	931		25–29	755	414	341
	30–34	147953	72479	75474		30–34	31417	12486	18931		30–34	1161	650	511		30–34	951	559	392
	35–39	138119	66718	71401		35–39	30614	12203	18411		35–39	680	421	259		35–39	1137	690	447
	40–44	120974	57458	63515		40–44	27422	10292	17130		40–44	543	200	343		40–44	1044	607	437
	45–49	109681	51594	58087		45–49	23683	8021	15661		45–49	134	29	106		45–49	1241	651	591
	50–54	104327	48774	55553		50–54	21731	7424	14306		50–54	332	324	8		50–54	1297	675	622
	55–59	96959	45008	51952		55–59	20974	7039	13935		55–59	48	41	6		55–59	1600	884	715
	60–64	76426	34750	41676		60–64	18599	5827	12773		60–64	22	10	12		60–64	1692	902	790
	65–69	47771	20190	27581		65–69	12895	3843	9052		65–69	14	6	8		65–69	1542	767	775
	70–74	26671	9637	17034		70–74	6661	1855	4806		70–74	1	0	0		70–74	1278	558	721
	75–79	16072	5559	10513		75–79	2740	837	1903		75–79	0	0	0		75–79	1204	503	702
	80+	15145	4974	10171		80+	1140	370	771		80+	0	0	0		80+	2581	944	1637
	Total	1789287	863473	925814		Total	257804	92038	165766		Total	9882	4480	5403		Total	17970	9058	8912
